# Supplementary material for: County-Level Association Between Social Vulnerability and Rheumatoid Arthritis-Related Mortality in the United States
Source: Med Sci (Basel). 2026 Jun 12;14(2):314. doi: 10.3390/medsci14020314 (PMC13303296; doi:10.3390/medsci14020314)
Supplement: Supplementary file 1 [file medsci-14-00314-s001.zip]

Archive with 1 entries (1 files):
- medsci-4278315-supplementary.pdf
